# Supplementary material for: Membrane-Bound EMC10 Is Required for Sperm Motility via Maintaining the Homeostasis of Cytoplasm Sodium in Sperm
Source: Int J Mol Sci. 2022 Sep 3;23(17):10069. doi: 10.3390/ijms231710069 (PMC9456234; doi:10.3390/ijms231710069)
Supplement: Supplementary file 1 [file ijms-23-10069-s001.zip]

Archive with 1 entries (1 files):
- ijms-1852091-supplementary.ppt
